# Supplementary material for: Food fermentation in space: Opportunities and challenges
Source: iScience. 2025 Apr 2;28(4):112189. doi: 10.1016/j.isci.2025.112189 (PMC12131251; doi:10.1016/j.isci.2025.112189)
Supplement: Table S4. Sensory analysis, related to Figure 7 — Sensory analysis data, including the questionnaire, attributes, liking and CATA data, ANOVA, Tukey's test, Cochran’s Q test, Projective Mapping, and colorimetry. [file mmc5.xlsx]

## Sheet: Questionnaire  
Table S4.1. The sensory analysis questionnaire. Related to Figure 7.
Space Miso Sensory Analysis
In front of you there three samples of miso.
Please drink water between tasting each sample.
Step 1. Personal information			Step 2. Please taste the sample and check all descriptors you				Step 3. How much do you like the sample?			Step 4. Using the sheet of paper provided, please position the misos
1. What is your main profession?			consider appropiate to describe the sample							relative to each other according to their overall sensory impression—
Chef							9	Like extremely		more similar closer, more different further away.
Fermenter			Bitter	Honey	Meaty		8	Like very much		When you are satisfied with your placement, please mark the position
Natural scientist			Fruity	Ammonia	Clove		7	Like moderately		and number of the miso.
Social scientist			Nutty	Putrid	Umami		6	Like slightly
Other			Musty	Malty	Coffee		5	Neither like or dislike
			Salty	Mushroomy	Sweaty		4	Dislike slightly
2. Have you eaten miso before?			Cacao	Minty	Sweet		3	Dislike moderately
Yes/No			Bready	Sour	Rancid		2	Dislike very much
			Fatty	Caramel	Earthy		1	Dislike extremely
3. If so, how often on average do you eat miso?			Spicy	Floral	Buttery
Rarely (once per month or less)			Cheese	Roasted	Creamy
1-3 time per month			Beany
Once a week
2-4 times per week			Any other descriptors?
Daily

## Sheet: Attributes
Table S4.2. Lists of original attributes, extra attributes gathered during sensory analysis, and process of consolidation to final list for analysis. Related to Figure 7.
Original attributes (n=31)		Extra attributes (n=16)		Consolidated to			Final list (n=36)		Accounting
Bitter		Banana aroma	->	Banana	new		Bitter	(Taste)	original attributes	31
Fruity		Fatyy	->	Fatty	original		Sour		original attributes lost (no response)	3	Minty, Clove, Coffee
Nutty		Alcoholic	->	Alcoholic	new		Sweet		original attributes lost (consolidated to an original)	1	Buttery
Musty		Barley aroma	->	Barley	new		Salty		original attributes used for analysis	27
Salty		Light fishy taste	->	Fishy	new		Umami
Cacao		Sour feet	->	Sweaty	original		Fatty	(Sensation)	extra attributes	16
Bready		Feety	->	Sweaty	original		Spicy		extra attributes lost (consolidated to an original)	6	'Fatyy', Sour feet, Feety, Peanut butter, Softer texture, Koji
Fatty		Numbing	->	Numbing	new		Kokumi		extra attributes lost (consolidated to an extra)	1	Mouth capturing
Spicy		Peanut butter	->	Nutty	original		Alcoholic		extra attributes used for analysis	9
Cheese		Warming	->	Warming	new		Numbing
Beany		Spices	->	Spiced	new		Warming		Total attributes used for analysis	36
Honey		Slight minerality	->	Mineral	new		Creamy
Ammonia		Softer texture	->	Creamy	original		Bready	(Cooked)
Putrid		Kokumi	->	Kokumi	new		Malty
Malty		Mouth capturing	->	Kokumi	new		Caramel
Mushroomy		Koji	->	Mushroomy	original		Cacao
Minty	no response						Roasted
Sour							Meaty
Caramel							Nutty
Floral							Spiced	(Pungent)
Roasted							Cheesy
Meaty							Ammonia
Clove	no response						Putrid
Umami							Fishy
Coffee	no response						Sweaty
Sweaty							Rancid
Sweet							Earthy	(Earth)
Rancid							Mushroomy
Earthy							Musty
Buttery	->	->	->	Creamy	original		Mineral
Creamy							Barley	(Vegetal)
							Beany
							Fruity	('Sweet' Scent)
							Floral
							Honey
							Banana

## Sheet: Liking & CATA Data
Table S4.3. Raw sensory analysis data for each participant. Related to Figure 7.
Consumer	Sample	Gender	Profession	Have you eaten miso before?	How often on average do you eat miso?	Liking	Bitter	Fruity	Nutty	Musty	Salty	Cacao	Bready	Fatty	Spicy	Cheese	Beany	Honey	Ammonia	Putrid	Malty	Mushroomy	Minty	Sour	Caramel	Floral	Roasted	Meaty	Clove	Umami	Coffee	Sweaty	Sweet	Rancid	Earthy	Buttery	Creamy	Banana aroma	Fatyy	Alcoholic	Barley aroma	Light fishy taste	Sour feet	Feety	Numbing	Peanut butter	Warming	Spices	Slight minerality
1	ISS	Woman	Natural scientist	1	1	8	0	0	0	0	0	1	0	0	0	0	0	0	0	0	0	0	0	0	0	0	1	0	0	0	0	0	0	0	0	0	0	0	0	0	0	0	1	0	0	0	0	0	0
2	ISS	Man	Designer	1	2	6	0	0	1	0	0	1	0	0	0	1	0	0	0	0	0	0	0	1	0	0	1	0	0	0	0	0	1	0	0	0	0	0	0	0	0	0	0	1	1	0	0	0	0
3	ISS	Man	Social scientist	1	2	7	1	0	1	1	1	0	0	0	1	1	1	0	0	0	1	1	0	1	0	0	1	1	0	1	0	1	0	1	1	0	0	0	0	0	0	0	0	0	0	1	1	1	0
4	ISS	Man	Fermenter	1	1	8	0	0	1	0	0	0	1	1	1	0	0	0	0	0	0	1	0	0	0	0	0	0	0	1	0	0	0	0	0	0	0	0	0	0	0	0	0	0	0	0	0	0	0
5	ISS	Man	N/a	1	1	9	0	0	1	0	1	1	1	1	0	0	0	0	0	0	0	0	0	0	0	0	1	1	0	1	0	0	0	0	1	0	0	0	0	0	0	0	0	0	0	0	0	0	0
6	ISS	Woman	Natural scientist	1	2	8	0	0	1	0	1	0	0	0	0	0	0	1	0	0	1	0	0	0	0	0	0	0	0	0	0	0	1	0	1	0	0	0	0	0	0	0	0	0	0	0	0	0	0
7	ISS	Woman	Natural scientist	1	1	4	0	0	1	1	1	1	1	1	0	1	0	0	0	0	0	0	0	0	0	0	1	0	0	1	0	1	0	0	1	0	0	0	0	0	0	0	0	0	0	0	1	0	1
8	ISS	Man	Fermenter	1	4	7	1	0	1	1	1	0	0	0	0	1	0	0	0	0	1	1	0	1	0	1	1	1	0	1	0	1	1	0	1	0	0	0	0	0	0	0	0	0	0	0	0	0	0
9	ISS	Man	Chef	1	4	4	1	0	1	0	0	0	1	0	0	1	0	1	1	0	0	1	0	1	0	0	1	0	0	0	0	0	0	0	0	0	0	0	0	0	0	0	0	0	0	0	0	0	0
10	ISS	Woman	Social scientist	1	1	2	1	0	1	1	1	0	0	0	1	1	1	0	0	1	0	1	0	1	0	0	0	0	0	1	0	1	0	1	0	0	0	0	0	0	0	0	0	0	0	0	0	0	0
11	ISS	Woman	Natural scientist	1	2	7	0	0	0	0	1	0	0	0	0	0	1	0	0	0	1	1	0	0	0	0	0	0	0	1	0	0	0	0	0	0	0	0	0	0	0	0	0	0	0	0	0	0	0
12	ISS	Man	Social scientist	1	2	9	0	0	0	0	0	0	0	0	0	0	0	0	0	0	1	0	0	1	0	0	0	0	0	1	0	1	0	0	0	0	0	0	0	0	0	0	0	0	0	0	0	0	0
13	ISS	Non-binary	Natural scientist	1	2	8	0	0	1	0	1	0	0	0	0	0	0	0	0	0	0	1	0	0	0	0	1	0	0	1	0	0	0	0	1	0	0	0	0	0	0	0	0	0	0	0	0	0	0
14	ISS	Woman	Natural scientist	1	2	8	0	0	1	0	0	0	0	1	0	1	0	0	1	0	0	0	0	1	0	0	1	0	0	1	0	0	0	0	0	0	0	0	0	0	0	0	0	0	0	0	0	0	0
1	KBH	Woman	Natural scientist	1	1	8	0	0	1	0	1	0	0	0	0	0	0	0	0	0	0	0	0	0	0	0	0	0	0	0	0	0	0	0	0	0	0	0	0	0	0	0	0	0	0	0	0	0	0
2	KBH	Man	Designer	1	2	5	0	0	0	0	0	0	0	0	0	0	0	0	0	0	0	1	0	1	0	0	0	0	0	0	0	0	1	1	0	0	0	0	0	0	0	0	0	0	0	0	0	0	0
3	KBH	Man	Social scientist	1	2	6	0	0	1	1	1	0	1	1	0	1	1	0	0	0	0	1	0	1	0	0	0	1	0	1	0	1	0	0	0	0	0	0	0	0	0	0	0	0	0	0	0	0	0
4	KBH	Man	Fermenter	1	1	8	0	0	0	0	0	0	0	1	1	0	0	0	0	0	1	1	0	0	0	0	0	0	0	0	0	0	0	0	0	1	0	0	0	0	0	0	0	0	0	0	0	0	0
5	KBH	Man	N/a	1	1	8	0	1	0	0	0	0	0	1	0	1	0	0	0	0	0	1	0	1	1	0	0	0	0	1	0	0	1	0	0	0	0	0	0	0	0	0	0	0	0	0	0	0	0
6	KBH	Woman	Natural scientist	1	2	7	0	1	1	1	1	0	0	1	0	1	0	0	0	0	0	0	0	1	0	0	0	0	0	1	0	0	0	0	0	0	0	0	0	0	0	0	0	0	0	0	0	0	0
7	KBH	Woman	Natural scientist	1	1	8	0	0	1	0	1	0	0	1	0	1	0	1	0	0	0	0	0	0	0	0	0	0	0	1	0	1	0	0	0	0	0	0	0	0	0	0	0	0	0	0	0	0	0
8	KBH	Man	Fermenter	1	4	8	0	1	1	0	1	1	1	0	0	1	1	0	0	0	1	0	0	0	1	1	1	1	0	1	0	0	0	0	1	0	1	0	0	0	0	0	0	0	0	0	0	0	0
9	KBH	Man	Chef	1	4	7	0	0	1	1	0	0	0	1	0	1	1	1	0	0	1	0	0	1	1	1	0	0	0	1	0	0	1	0	0	0	0	0	0	0	0	0	0	0	0	0	0	0	0
10	KBH	Woman	Social scientist	1	1	8	0	1	1	0	0	0	1	0	0	1	1	0	0	0	0	0	0	0	0	0	0	0	0	1	0	0	0	0	0	0	0	0	0	0	0	0	0	0	0	0	0	0	0
11	KBH	Woman	Natural scientist	1	2	7	0	0	1	0	0	0	1	0	0	1	0	0	0	0	0	0	0	0	0	0	0	1	0	0	0	0	0	0	0	0	0	0	0	0	0	0	0	0	0	0	0	0	0
12	KBH	Man	Social scientist	1	2	8	0	1	0	0	1	0	0	0	0	0	1	0	0	0	0	1	0	0	0	1	0	0	0	1	0	0	1	0	0	0	0	0	0	0	0	0	0	0	0	0	0	0	0
13	KBH	Non-binary	Natural scientist	1	2	8	0	0	1	0	1	0	0	1	0	1	1	0	0	0	1	0	0	0	0	0	0	0	0	0	0	0	0	0	0	0	0	1	0	0	0	0	0	0	0	0	0	0	0
14	KBH	Woman	Natural scientist	1	2	8	0	0	0	1	1	0	0	1	0	0	0	0	1	0	0	0	0	0	0	0	0	0	0	0	0	0	0	0	0	0	1	0	1	1	0	0	0	0	0	0	0	0	0
1	CAM	Woman	Natural scientist	1	1	8	0	0	1	0	1	0	0	1	0	0	0	0	0	0	0	0	0	0	0	0	0	0	0	0	0	0	0	0	0	0	0	0	0	0	0	0	0	0	0	0	0	0	0
2	CAM	Man	Designer	1	2	3	0	0	0	1	1	0	0	0	0	0	1	0	0	0	0	1	0	1	0	0	0	0	0	0	0	0	0	1	1	0	0	0	0	0	0	0	0	0	0	0	0	0	0
3	CAM	Man	Social scientist	1	2	6	0	0	0	1	1	0	1	1	0	1	1	0	0	0	1	1	0	1	0	0	0	1	0	1	0	1	0	1	0	0	0	0	0	0	0	0	0	0	0	0	0	0	0
4	CAM	Man	Fermenter	1	1	7	1	0	0	0	0	0	0	0	0	0	0	0	0	0	0	0	0	0	0	0	0	0	0	1	0	0	1	0	0	0	0	0	0	0	0	0	0	0	0	0	0	0	0
5	CAM	Man	N/a	1	1	8	0	1	0	1	1	0	0	0	0	1	0	0	0	0	1	1	0	1	0	1	0	0	0	1	0	1	0	0	0	0	0	0	0	0	0	0	0	0	0	0	0	0	0
6	CAM	Woman	Natural scientist	1	2	8	0	1	0	0	1	0	1	1	0	1	0	0	0	0	1	0	0	0	0	1	0	1	0	1	0	0	0	0	0	0	0	0	0	0	0	0	0	0	0	0	0	0	0
7	CAM	Woman	Natural scientist	1	1	7	0	0	1	0	1	0	0	0	0	1	1	0	0	0	1	1	0	0	1	1	1	1	0	1	0	0	0	0	1	0	0	0	0	0	1	0	0	0	0	0	0	0	0
8	CAM	Man	Fermenter	1	4	5	0	0	0	0	1	1	1	0	1	0	1	0	0	0	0	0	0	1	1	0	0	1	0	1	0	1	1	0	1	0	0	0	0	0	0	0	0	0	0	0	0	0	0
9	CAM	Man	Chef	1	4	3	1	1	0	1	0	0	0	0	0	1	1	0	1	1	0	1	0	0	0	0	0	0	0	0	0	1	0	0	0	0	0	0	0	0	0	0	0	0	0	0	0	0	0
10	CAM	Woman	Social scientist	1	1	6	0	1	1	1	1	0	0	1	0	1	1	0	0	1	0	1	0	0	0	0	1	0	0	1	0	1	1	0	0	0	0	0	0	0	0	0	0	0	0	0	0	0	0
11	CAM	Woman	Natural scientist	1	2	6	0	0	0	0	0	1	0	0	0	0	0	0	0	0	0	1	0	1	0	0	0	0	0	0	0	1	0	0	0	0	0	0	0	0	0	1	0	1	0	0	0	0	0
12	CAM	Man	Social scientist	1	2	8	0	0	0	0	0	0	0	0	0	0	1	0	0	0	0	1	0	0	1	0	0	0	0	0	0	0	0	0	0	0	0	0	0	0	0	0	0	0	0	0	0	0	0
13	CAM	Non-binary	Natural scientist	1	2	7	0	1	0	0	1	0	0	0	0	0	0	0	0	0	0	0	0	0	0	0	0	0	0	1	0	0	1	0	0	0	0	0	0	0	0	0	0	0	0	0	0	0	0
14	CAM	Woman	Natural scientist	1	2	8	0	0	0	0	1	0	0	0	0	0	1	0	0	0	0	0	0	0	0	0	0	0	0	0	0	0	0	0	0	0	0	0	0	0	0	0	0	0	0	0	0	0	0
[truncated: 4 more columns]

## Sheet: Liking Analysis (ANOVA & Tukey)
Table S4.4. Results of one-way ANOVA and post-hoc analysis (Tukey HSD) of overall liking for each miso. Related to Figure 7.
Results of two-way ANOVA and Tukey's multiple comparisons test for potential effects of gender (no significant differences found).
Liking	LSmeans	(±)SD
ISS	6.786 a	2.082
KBH	7.429 a	0.938
CAM	6.429 a	1.742
p-value	0.282
Significant	No
Two-way ANOVA	Ordinary
Alpha	0.05
Source of Variation	% of total variation	P value	P value summary	Significant?
Interaction	8.741	0.4886	ns	No
gender	2.685	0.5888	ns	No
samples	2.863	0.5688	ns	No
Tukey's multiple comparisons test
Number of families	1
Number of comparisons per family	3
Alpha	0.05
	Predicted (LS) mean diff.	95,00% CI of diff.	Below threshold?	Summary	Adjusted P Value
Women vs. Men	0.3333	-0,9979 to 1,665	No	ns	0.8133
Women vs. Non-binary	-0.6667	-3,251 to 1,918	No	ns	0.8032
Men vs. Non-binary	-1	-3,558 to 1,558	No	ns	0.6073

## Sheet: CATA (Cochrans Q test)
Table S4.5. Results of Cochran’s Q test for each attribute, with Bonferroni corrected significance. Related to Figure 7.
Values followed by the same letter, within the same row, were not significantly different (p ≤ 0.05). Highlighted p-values have significant difference.
Attribute	ISS	KBH	CAM	p-value
Bitter	0.286 (a)	0 (a)	0.143 (a)	0.091
Fruity	0 (a)	0.357 (a)	0.357 (a)	0.028
Nutty	0.786 (a)	0.643 (a)	0.214 (b)	0.009
Musty	0.286 (a)	0.286 (a)	0.357 (a)	0.882
Salty	0.571 (a)	0.571 (a)	0.714 (a)	0.565
Cacao	0.286 (a)	0.071 (a)	0.143 (a)	0.311
Bready	0.286 (a)	0.286 (a)	0.214 (a)	0.895
Fatty	0.286 (a)	0.571 (a)	0.286 (a)	0.202
Spicy	0.214 (a)	0.071 (a)	0.071 (a)	0.368
Cheese	0.500 (a)	0.643 (a)	0.429 (a)	0.368
Beany	0.214 (a)	0.429 (a)	0.571 (a)	0.093
Honey	0.143 (a)	0.143 (a)	0 (a)	0.264
Ammonia	0.143 (a)	0.071 (a)	0.071 (a)	0.607
Putrid	0.071 (a)	0 (a)	0.143 (a)	0.223
Malty	0.357 (a)	0.286 (a)	0.286 (a)	0.905
Mushroomy	0.500 (a)	0.357 (a)	0.571 (a)	0.497
Minty	0 (a)	0 (a)	0 (a)	1
Sour	0.500 (a)	0.357 (a)	0.357 (a)	0.607
Caramel	0 (a)	0.214 (a)	0.214 (a)	0.165
Floral	0.071 (a)	0.214 (a)	0.214 (a)	0.513
Roasted	0.643 (b)	0.071 (a)	0.143 (ab)	0.003
Meaty	0.214 (a)	0.214 (a)	0.286 (a)	0.779
Clove	0 (a)	0 (a)	0 (a)	1
Umami	0.714 (a)	0.571 (a)	0.571 (a)	0.565
Coffee	0 (a)	0 (a)	0 (a)	1
Sweaty	0.357 (a)	0.143 (a)	0.429 (a)	0.156
Sweet	0.214 (a)	0.286 (a)	0.286 (a)	0.895
Rancid	0.143 (a)	0.071 (a)	0.143 (a)	0.717
Earthy	0.429 (a)	0.071 (a)	0.214 (a)	0.042
Buttery	0 (a)	0.071 (a)	0 (a)	0.368
Creamy	0 (a)	0.143 (a)	0 (a)	0.135
Banana aroma	0 (a)	0.071 (a)	0 (a)	0.368
Fatty	0 (a)	0.071 (a)	0 (a)	0.368
Alcoholic	0 (a)	0.071 (a)	0 (a)	0.368
Barley aroma	0 (a)	0 (a)	0.071 (a)	0.368
Light fishy taste	0 (a)	0 (a)	0.071 (a)	0.368
Sour feet	0.071 (a)	0 (a)	0 (a)	0.368
Feety	0.071 (a)	0 (a)	0.071 (a)	0.607
Numbing	0.071 (a)	0 (a)	0 (a)	0.368
Peanut butter	0.071 (a)	0 (a)	0 (a)	0.368
Warming	0.143 (a)	0 (a)	0 (a)	0.135
Spices	0.071 (a)	0 (a)	0 (a)	0.368
Slight minerality	0.071 (a)	0 (a)	0 (a)	0.368
Softer texture	0.071 (a)	0 (a)	0 (a)	0.368
Kokumi	0.071 (a)	0 (a)	0 (a)	0.368
Mouth capturing	0.071 (a)	0 (a)	0 (a)	0.368
Koji	0.071 (a)	0 (a)	0 (a)	0.368

## Sheet: Projective Mapping
Table S4.6. Methodology for analysing projective mapping data. Related to Figures 7 and S2.
	Samples	x1	y1	x2	y2	x3	y3	x4	y4	x5	y5	x6	y6	x7	y7	x8	y8	x9	y9	x10	y10	x11	y11	x12	y12	x13	y13	x14	y14
	ISS	9	18.5	45	11	8	30.5	16	30	48	20	52.5	26	10	21	53	28	8	2	6	30	47.5	32.5	54	30.5	50	13	13.5	24
	KBH	46.5	21.5	9.5	4	52	19	45	18	6	20	19	26	48	15.5	9	5	52	19	48	7	23.5	24.5	9	16.5	24	13	41	24
	CAM	42.5	22.5	20	27	42	11	38	15	16	20	7	26	42.5	23	17	18	44	4	35	13	8	23.5	26	21.5	9	24.5	35.5	27
1. Pairwise hypotenuses (D)	ISS–KBH	37.6198		36.1836		45.478		31.3847		42		33.5		38.396		49.6488		47.1699		47.8853		25.2982		47.1275		26		27.5
(Difference between each sample pair for each panelist)	ISS–CAM	33.738		29.6816		39.195		26.6271		32		45.5		32.5615		37.3631		36.0555		33.6155		40.5123		29.4109		42.5823		22.2036
	CAM–KBH	4.12311		25.2834		12.8062		7.61577		10		12		9.30054		15.2643		17		14.3178		15.5322		17.72		18.9011		6.26498
2. Mean pairwise hypotenuse (M)	ISS–KBH	38.228
(Average difference between each sample pair across panelists)	ISS–CAM	34.3605
	CAM–KBH	13.295
3. Pairwise comparison of mean pairwise hypotenuses (F)	ISS–KBH / CAM–KBH	2.87537	The ISS miso was perceived as 2.9 times more different than the KBH miso, compared to the perceived difference between the two earth misos.
(Factor by which ISS differs from the others, compared to each other)	ISS–CAM / CAM–KBH	2.58447	The ISS miso was perceived as 2.6 times more different than the CAM miso, compared to the perceived difference between the two earth misos.

## Sheet: Colorimetry
Table S4.7. Results of the colorimetry analysis. Related to Figure 7.
L* indicates lightness, a* is the red/green coordinate, and b* is the yellow/blue coordinate.
Values are reported as mean ± standard deviation. Statistical comparisons were made within each row. Different letters denote significant differences (p < 0.01) according to Tukey's test.
	ISS	CAM	KBH	p-value
L	14.25 ± 2.87 b	20.38 ± 4.21 a	22.96 ± 3.03 a	0.00155632
a	8.21 ± 1.45 a	8.88 ± 2.06 a	8.03 ± 1.64 a	0.776965
b	50.19 ± 4.04 a	47.68 ± 7.25 a	44.48 ± 5.48 a	0.152395
